# Supplementary material for: Development of a Method for Detection of SARS-CoV-2 Nucleocapsid Antibodies on Dried Blood Spot by DELFIA Immunoassay
Source: Diagnostics (Basel). 2023 Feb 27;13(5):897. doi: 10.3390/diagnostics13050897 (PMC10000641; doi:10.3390/diagnostics13050897)
Supplement: Supplementary file 1 [file diagnostics-13-00897-s001.zip]

Archive with 1 entries (1 files):
- diagnostics-2225626-supplementary.pdf
